# Supplementary material for: Meta-gene markers predict meningioma recurrence with high accuracy
Source: Sci Rep. 2020 Oct 22;10:18028. doi: 10.1038/s41598-020-74482-2 (PMC7582964; doi:10.1038/s41598-020-74482-2)
Supplement: Supplementary file 2 — Supplementary Information. [file 41598_2020_74482_MOESM2_ESM.csv]

Blue	Turquoise
AARS	ABHD6
ABL1	ABL2
ADORA1	ACTB
AIM2	ADAMTS5
AKR1B10	AEBP1
ALDH1A2	AFF2
AMFR	AGR2
AMT	AKR1C1
APC	AKT2
AQP3	ALAS1
ARHGEF5	ANGPT1
ARID5B	ANXA9
ARRB1	APOC2
ASPH	ARF3
ASPM	ARL4C
ASTN2	ASL
BACH2	ATP1B2
BCAR3	ATP5C1
BMP2	AURKA
BZW2	AVPR1B
CA2	AXL
CALML4	AZGP1
CBL	BACH1
CBX3	BCKDK
CCNB1	BCL2
CCT6A	BCL3
CD164	BCL7B
CD200	BRAF
CDK4	BRCA1
CDKN1A	BRCA2
CDKN1C	BUB1
CDKN2A	BUB1B
CLIC1	C1QBP
CPT1A	C2
CPT2	CA12
CRK	CABIN1
CSF1R	CACNA1D
CTSE	CALM2
CTSF	CAMK1
CTSH	CCDC6
CUL3	CCNB2
CYR61	CCND1
DAPK3	CCNI
DCK	CD22
DDX43	CDH1
DDX6	CDK6
DSG2	CDKN2B
DUOX1	CDKN3
E2F1	CDO1
EEF1G	CENPA
EGFL6	CENPF
EGLN3	CEP55
EPHA7	CHD1
ETS1	CHRD
ETV3	CIZ1
FASLG	CKS2
FAT2	CNN1
FBLN1	COL4A3
FDX1	COL4A4
FGF3	COL8A1
FGF5	COMMD3
FLI1	COPS5
FOS	COX5A
FOSB	CPM
FOXE1	CPN2
FOXI1	CPNE7
GALK2	CRAT
GALR1	CRKL
GAPDH	CTBP2
GDF10	CTSL
GFRA1	CXCL1
GK	CXCL2
GLI3	CXCL3
GPX3	CYBA
GRAP	CYC1
GRIA3	CYP1B1
H1FX	DCC
HCK	DLX5
HDAC2	DNASE1L3
HDAC9	DPYS
HEPH	DTL
HMBS	E2F6
HMGB2	EEF1E1
HMMR	EFS
HOXB6	EGFR
HPGD	EHD2
HPSE	ELK1
HRAS	ELK3
HSD17B2	EMP1
IBSP	EPHA1
IGFBP3	EPHA3
IL1R1	ERBB2
IL1RAP	ERBB4
INPP1	ERCC4
IRF6	ERG
ITIH2	ETFB
JUN	ETS2
KCNJ4	ETV6
KCNJ6	EWSR1
KCNMA1	EXTL2
KNTC1	FANCC
LBP	FBP2
LCK	FBXO5
LMCD1	FER
LMO4	FES
LMX1B	FGF13
LTA	FGF6
LTBP2	FGR
MAFG	FLT1
MAPRE1	FMO2
MBD4	FOSL1
MCF2	FOSL2
MCOLN3	FPGS
MELK	FYN
MEN1	GAP43
MLH1	GBX2
MN1	GDF3
MT1M	GFPT1
MYB	GLI2
MYCBP	GOLGA1
NECAB2	GPC3
NEDD9	GPNMB
NEFL	GPR27
NEK2	GPR88
NFIL3	GTF3A
NLGN1	H2AFX
NMT2	HERC3
NNMT	HHLA3
NR4A2	HIST1H1C
NRAS	HIST1H2BD
NTRK2	HIST1H4H
OSBP	HMGA2
OSMR	HPR
P2RY14	IGFBP5
PAPPA	IL18R1
PCYT2	IL19
PDCD5	IRF3
PDE1C	IRF4
PDE4D	ITPR2
PDGFD	JUNB
PDK4	JUND
PENK	KCNJ3
PI3	KCNK3
PIGB	KCNN3
PIK3CG	KHK
PITX1	KIF11
PLP1	KIF14
PLXNA2	KIF20A
POU3F2	KIT
POU4F2	KLK11
POU6F1	KLRC3
PRDM4	KRT14
PRKAR2B	LCT
PRKDC	LEPR
PTP4A1	LIMD1
PURG	LMO3
PUS1	LSM8
PVALB	LTB
PVT1	LYN
RAB27B	LYPLA1
RAF1	MAP1A
RALB	MAP3K8
RAN	MAPK10
RAPSN	MAS1
RARB	MAX
RBP4	MBP
REL	MCC
RGS7	MDM2
ROCK1	ME2
ROR1	MET
RPS9	MGAM
RRM2	MITF
RUNX2	MMP28
RXRA	MOS
SDHC	MPL
SERPINF1	MRPL46
SGK2	MSH2
SHCBP1	MTCH1
SKI	MTHFD2
SLC1A4	MYBL1
SNED1	MYBL2
SNRPG	MYCN
SNW1	MYO9B
SPI1	NAP1L3
SPINK1	NBL1
SPTBN1	NCAPG
SPTLC2	NCOA4
SRPX	NDUFS2
SSPN	NF1
ST5	NFKB2
ST8SIA1	NKTR
SUPT3H	NMU
SUPT5H	NOD2
SUPT6H	NOV
SVEP1	NR2F6
SYNGR3	NUSAP1
TBX2	OCLN
TCEAL2	ODC1
TGFBR2	PBK
THRB	PC
TM4SF1	PDCD1
TM7SF3	PDGFB
TP53	PDZRN4
TP53BP2	PEG10
TPI1	PEX16
TREM1	PGR
TTC4	PHF1
UBA2	PHLDA1
VAV2	PIM1
VCAM1	PLA2G2D
VCP	PLA2G6
VHL	PLXNB3
VILL	PMM1
VPREB3	POU2AF1
WNT1	PPL
WNT5A	PRDM11
WWOX	PRDM14
YES1	PRKAB2
ZFP37	PRRX1
ZNF239	PTK6
	PTMA
	PTMS
	PTPN21
	PWP1
	PZP
	RAB8A
	RABIF
	RALA
	RARA
	RB1
	RBM6
	RBPMS
	REST
	RHOBTB3
	RNF10
	RORB
	ROS1
	RPL13
	RPL18
	RPL38
	RPL5
	RPS3
	RPS6
	RWDD1
	SAE1
	SAFB
	SALL1
	SAP18
	SCN2B
	SELENBP1
	SFRP1
	SLA
	SLC4A8
	SLC7A1
	SMARCB1
	SNRPA
	SNX4
	SOD3
	SOX11
	SPINK2
	SRC
	STK10
	SYCP2
	TACSTD2
	TAL1
	TALDO1
	TBCD
	TES
	TESK1
	TEX15
	TFE3
	THPO
	THRA
	TIAM1
	TIMP3
	TM4SF4
	TNF
	TNNC1
	TOP2A
	TOPBP1
	TP73
	TPR
	TPX2
	TRIP13
	TTK
	TUBA8
	TXK
	UBA52
	UBE2C
	UGT1A6
	UPK1B
	UXT
	VAV1
	WNT2
	WT1
	XPA
	XPC
	ZNF174
	ZNF200
